# Supplementary material for: Optimization of an amplicon sequencing‐based microsatellite panel and protocol for stock identification and kinship inference of lake trout (Salvelinus namaycush)
Source: Ecol Evol. 2023 Apr 18;13(4):e10020. doi: 10.1002/ece3.10020 (PMC10111404; doi:10.1002/ece3.10020)
Supplement: Supplementary file 1 — Table S1. [file ECE3-13-e10020-s001.csv]

Locus	Chrom	Forward_Primer	Reverse_Primer	Type	Ho	Hs	Fst	A	Ar	Motif	Forward_tm	Reverse_tm
C01_01	C01	TCAATTTGACTCTCTTTGGTAATACGG	CACCAATCAACTGTGTGTCTGC	New	0.874	0.887	0.0226	32	24.58460001	CA	59.67	60.29
C01_02	C01	TCTGTCTACCTGCCTACCTACC	GGCAGGCAGGTATGTAGATAGG	New	0.9491	0.857	0.0521	23	17.39190868	TACC	60.09	59.77
C01_03	C01	ATGGTTACCACTGGTGAGTTCC	AATTAAGGTGCCACCAACCTCC	New	0.7512	0.8457	0.046	19	16.04414143	TATG	59.96	60.82
C01_04	C01	TCAAATGGCCCATATCAGCTGG	AGTCTAGAGGATTCTGGTTGAGC	New	0.6633	0.8251	0.0748	16	14.56993699	GAGT	60.75	59.3
C01_05	C01	TCTATACCAGGCTTCTTGCAGG	ACACTGAGGCCTATTTGTTTGC	New	0.768	0.9028	0.047	26	22.78450052	TCAC	59.56	59.44
C02_01	C02	GGCACTTTAAGGCTTGGATTGG	TCACAAGCTGCCAATCAAAACC	New	0.778	0.8302	0.0374	15	14.21755291	GACA	60.09	60.22
C02_02	C02	TGAGACACAATCAGCCTCTTCC	GTTACAGACTGATAGCAGCAGC	New	0.6151	0.6648	-0.0049	16	12.89304684	GA	60.03	59.14
C02_03	C02	AGCACACACACAGTATATCAGC	TACGACTCAGATTCCTCAGTGG	New	0.6491	0.8153	0.033	12	9.950136705	GAAA	58.47	58.98
C02_04	C02	CACCTGGTCAGTCAATGTAATGG	GACATGCAAAGCTATCCAGAGC	New	0.7343	0.826	0.0328	15	13.97842459	TACA	59.56	59.71
C02_05	C02	GAGGGAGAAGGAGAGAGAGAGG	TCTCTTGCTTTCTTTCTCTTTCCC	New	0.9408	0.9686	0.0059	85	49.56467739	GAGA	60.16	58.93
C02_06	C02	ATGGGTCAGGATATAGGCAACG	TATCTGACTGACGCAGAGAAGC	New	0.7044	0.8163	0.0719	16	13.76663125	GTCT	59.7	59.9
C02_07	C02	TTTCTGTGGCTGAGACTAGAGC	AAAACCTAGTTTTAATGACTCCAACC	New	0.7672	0.8314	0.0764	16	14.95266642	TACA	59.77	59.91
C03_01	C03	CGTCTCTGCTGCTGTTTGC	CTAGTCTACTCTGCAGTGAGAGG	New	0.8351	0.8721	0.0368	18	15.57341676	TCTA	59.68	59.12
C03_06	C03	AGCTTTCTATATGGCCTGCTCC	CCAGAATAGTAGAGTGGGTGCC	New	0.9163	0.8141	0.0504	22	17.71680757	CA	59.96	60.09
C03_07	C03	GAGGATGAACAGCCAAGTCTCC	ACAGCAGACCTGAATACAGACC	New	0.9733	0.8877	0.0307	30	23.02624104	CA	60.68	59.77
C04_01	C04	CTGAGAGAACCATGAGAGTGGC	TGTAAACACTTCTGTCAAACTGTAGC	New	0.9488	0.9291	0.0075	27	22.37521322	GT	60.42	59.96
C04_02	C04	CATGAGTTAGTTAGTGTCACCTTCC	GAGGTAGGTGGCACTAACTAGC	New	0.7474	0.7816	0.0319	29	19.49789043	GTTA	59.13	59.9
C04_03	C04	AACCCCAGCTCAGTTCTTTTCC	GAGGTAGGGGTCAAGACTTTGG	New	0.8799	0.854	0.0615	28	23.16963667	GT	60.75	60.03
C04_04	C04	AGTAGCTCTTTCATGGTGCAGG	TGTTACGTAAAAGCCCTCCTCC	New	0.9797	0.8791	0.0369	21	17.09539714	GT	60.36	60.03
C04_05	C04	TTTCTCACCCCACACTTCTTGG	AATAAGCTGCTAATTGGCCTGC	New	0.6707	0.7817	0.0965	16	12.30131444	CACG	60.42	59.64
C05_03	C05	TTTCTGATTCAGAGGGGTTGGG	ATCATAACCGCTACACACAGCC	New	0.751	0.831	0.0326	16	13.01426377	CTTT	59.96	60.74
C05_04	C05	ATTTAGGCCCTAGGTGTGTACG	ATTTATCTGGGTTTGCCTGTGG	New	0.5888	0.7678	0.066	18	12.85719786	GAGT	59.57	58.9
C06_03	C06	AAAATCTCACACTCCACCTTGC	GCTGTTCCCTATGTTCTTTGGC	New	0.7209	0.8724	0.0333	16	14.47838301	CAGA	59.11	59.84
C06_04	C06	CTAAATCCTCCTCTGTAGCCGG	CTCTCTGCCTCTGTCTCTCTCC	New	0.9821	0.8274	0.0391	25	17.28311782	GGAC	59.7	61.01
C06_05	C06	TCAGTTGGACGCACTTCTAAGC	CATGTACACACACACACACACG	New	0.6591	0.82	0.0863	26	22.93267463	GTGC	60.87	60.29
C06_06	C06	CTTTACTATTGCCCTTCTGCGC	AAAGGCTTCTTCATCAACCTGC	New	0.6118	0.799	0.051	16	14.58106585	GT	59.97	59.44
C06_07	C06	AGACCAGATAGACCGACAGACC	TCTGTCTCTCTGGTCTGTCTGG	New	0.9786	0.8796	0.0557	39	28.13407163	GACC	60.68	60.55
C06_08	C06	TTCTGTCCTACTGTTGGCATCC	GGGCTAACAGGGGTTTCTCC	New	0.9491	0.8777	0.0176	23	16.75049332	TGTC	60.03	60.03
C06_09	C06	GATTGATGCTGTGGAGGAAAGC	AACCCTGTTAACCCTGTGAACC	New	0.7853	0.8964	0.0381	27	21.67460567	TTGA	59.9	60.42
C07_03	C07	GTCAGAATCAAGTGTATCACGGC	CACCGAGTCTCTAATGTCTCGC	New	0.9532	0.8763	0.0451	18	16.09284522	GT	60.22	60.54
C07_04	C07	AAACAGTCAAACACAAGCCAGC	CTGGATTGGATGGGATGGATGG	New	0.5624	0.6027	0.0712	8	6.48317586	GCCA	60.42	60.56
C07_05	C07	ACTCCACTACTCCACTACTCCC	AATGAAAACAAGGGGGTTGAGC	New	0.9247	0.8963	0.025	24	19.38825784	CAGA	60.03	59.63
C07_06	C07	TCTGTCTACCCGTCTGTCTACC	CCCTATCCCAAGCATTCTACCC	New	1	0.8995	0.0406	32	25.74530821	GTCT	60.36	59.96
C07_07	C07	CAATGGGATGCAATGGGATGC	AAAGTATTTCAAGGACTGAATCCCC	New	0.8578	0.8169	0.0813	16	13.49404387	TGGA	60.27	59.05
C08_01	C08	GATCTCACCAGGAGCTGATGG	AGCACCAAAATAAGCACAAGCC	New	0.6215	0.63	0.0608	23	16.62761946	CA	59.93	60.29
C08_03	C08	CTGCTACTCCCAGCCTCTAGG	ATAAGTGTGATGGGTTGAGGGC	New	0.7203	0.7214	0.11	18	14.84556268	GT	61.1	60.36
C08_04	C08	TCTGTCTGTCATTCTGTCTGCC	CAATAAAACAAGCTGGGAGGCG	New	0.5709	0.7649	0.0455	18	14.10450338	GTCT	60.03	60.42
C08_05	C08	CTAGGCCATAGGAAGACAGTGC	CGAGTCTGGTTGGTATCTCTGC	New	0.9366	0.8767	0.0202	26	21.59907018	GT	60.22	60.48
C08_06	C08	TCATCCTGTGTGAGATCATCGC	AAAGCATTGGTTAACCGTGTGC	New	0.94	0.8601	0.0531	32	22.50741301	CA	60.22	60.54
C09_01	C09	TCGGAGCGAGTTATTTTATTAGCC	GGACTGTGATATACTGTTGGCG	New	0.6161	0.757	0.077	12	11.12035468	CAGG	61.13	60.18
C09_02	C09	GAGTGGTTGTGTGATGTGAACG	AAGTGAGAGATGACAAGGCAGG	New	1	0.7744	0.0588	14	11.57921126	GT	60.03	60.03
C09_03	C09	GTGAGAAGTAACGGGAGTCAGG	GAAATCAGTGAGGATACCCACCC	New	0.832	0.8177	0.0751	13	12.52678276	GAAG	60.09	59.49
C09_04	C09	GAGTGATAGTGTTGTGCTGTGC	TTCTCTCTCTGCATTGCCTACC	New	0.6945	0.7168	0.1452	11	9.422719115	GCTG	59.84	59.83
C10_01	C10	GACTGACTGACTAGCTGACTGG	CAGAGAAGTGGACTGAGTCAGC	New	0.649	0.681	0.0547	13	9.825222974	TGGC	59.84	60.35
C11_04	C11	GGTGTGTCCAAACTTTTGACTGG	CCTGGAAGTCTCGTGATGTTCC	New	0.6535	0.775	0.0361	15	11.96905263	GTAT	60.43	60.68
C11_05	C11	CTTTGTCATCCTGATGCCAAGG	AGAGACAGTACAACCAACCAGC	New	0.5733	0.656	0.1153	9	8.081819763	TGGC	59.84	60.03
C11_06	C11	AGACAGACTCAGTAAGTTTCCGG	TGTTAGATATTGCAGTCTAAGGGC	New	0.5601	0.7417	0.1041	16	13.85444536	CAGA	59.74	58.39
C12_04	C12	ATGATGGGCTATGGTTGACAGC	AGAGAAAGAAAGAGAGAGAGAGCG	New	0.7266	0.8105	0.0924	22	17.56025402	CTTT	60.75	59.6
C12_05	C12	GCTTTGTGCCTGTGATATCTCC	GGGAGGATCTTTGGGTTACTGC	New	0.7413	0.7709	0.0158	14	13.71064954	GT	59.38	60.68
C12_06	C12	TGTATTTTGGAGCTGTTTGGAGC	AGGGACAAAATAGAGCAGAGCC	New	0.9938	0.8944	0.0474	34	26.61165099	GT	59.74	60.09
C13_01	C13	CCTGGAATGAGTAGGTGTGTCC	TCATTCTCAAAACTTTTTGCCACG	New	0.9592	0.9077	-0.0008	43	26.850748	AAAT	60.09	59.2
C13_03	C13	CGGAGAGCAAGTCAACATCC	GGTTACACCTCTCTACACACGG	New	0.7605	0.8324	0.0553	16	12.95792373	GTAT	61.76	60.48
C14_01	C14	TGTCATTGGTGTGAAGAAGAAACC	GAAGCTTTGAACTGGATTTGCG	New	0.8936	0.8038	0.0502	16	13.18362729	GTCT	59.66	59.02
C14_03	C14	CATTAAGTCCCTTTTGGTGGGC	CACAAACACACACAAACTCTTAATCC	New	0.8204	0.767	0.0205	17	11.42318829	TACA	59.77	59.53
C14_04	C14	GGCATCATACAAACTAAGGCAGC	GTAGGTGTTCTAAAACTTTTGACTGG	New	0.7145	0.8549	0.0506	23	17.9439221	CACT	59.71	58.58
C14_05	C14	GTTGACTGTGTTGGCTTTGTGG	GTTGGTAAGGAAAACACCAGGC	New	0.8007	0.788	0.0807	14	11.6229799	GTCT	60.74	59.96
C15_02	C15	CACATGCTGGATCTCAAGACCC	GCTTACCACCACAAATAACCCC	New	0.5591	0.8479	0.0761	20	17.94260091	GTGC	61	59.51
C16_03	C16	ATATCGAGCCCCTCTAACCTCC	CATGTAGGGGAGAGGTGAGAGG	New	0.7728	0.7321	0.0824	12	10.55033317	TACA	60.56	59.27
C16_05	C16	TCTCTCTCCCTCTCTCTCATCC	AGAGAGAGAGAGAGAGAGAGGG	New	0.5713	0.4518	0.0353	7	4.830300964	TC	59.29	58.69
C17_01	C17	AGAGGACTCTAATCACTCTGCG	GTCACACCAACCAAAAGAGACC	New	0.7375	0.8897	0.033	18	16.05906772	CAGA	59.05	59.64
C18_01	C18	CTCTCTCTCTCTCTCTCCCTCC	AACACTGTAGAACCTGTCTGGG	New	0.944	0.8432	0.0667	36	24.20224386	CT	59.63	59.63
C18_02	C18	ACTTGCTGTGATCTGTCCCC	ATGAATCAATGCACCTGTTGGG	New	0.5836	0.8131	0.0925	17	15.83313583	GACT	59.67	59.5
C19_01	C19	GTGGGAGAACTTGCACAATTGG	CCTACAGAAAGTCTACACCCCC	New	0.7554	0.7937	0.0397	17	13.85929284	TACA	60.29	59.5
C19_02	C19	GGGGGTGAATACTTTTGCAAGG	CATTTTATTTCAAGTAGGATAGCAGCC	New	0.718	0.8927	0.0264	21	17.2854005	TGTA	59.77	58.92
C19_03	C19	GACAAGCCAAATTGCACACTCC	TTTAATCATGTTGACCGCCAGC	New	0.7997	0.7792	0.0814	18	15.97593549	GT	60.86	59.84
C19_05	C19	CAGTCTGCAGCCTGGATAGC	AGAACATCTTCAGCTCTTGGCC	New	0.8012	0.7845	0.043	11	10.58468913	CA	60.18	60.42
C19_06	C19	GACAACAGGGACAGTGAGAAGG	CCTTAGCCCCTACTCCCTATCC	New	0.8313	0.7074	0.0896	12	10.12037286	TC	60.55	60.56
C20_01	C20	AAGGAATAGGGTGCCATTTGGG	ACCCCGTTCTGTTATAGCAAGC	New	0.8111	0.7867	0.0783	16	13.04425684	TAGA	60.63	60.68
C20_02	C20	AGGTTTGAGCTAGGATGTTGGG	GCTATTGGCTACTAAGGTACCCC	New	0.5932	0.7239	0.0978	11	9.368232548	GAGT	60.03	59.99
C20_03	C20	GTCCTCTACAACAACCTCCACC	GTCTCTGACGTCTCTCTGTTCC	New	0.7695	0.8251	0.067	16	13.19912228	GAGT	60.29	59.84
C21_01	C21	CCTCGACACGTACGTCTATAGC	ACAGCCAGATTGACAGAGAAGG	New	0.6678	0.8381	0.051	13	11.99554802	CTGT	60.1	60.03
C21_02	C21	CTGAGTCAAGTGCTCTCAGGG	TCTAAGTGACCCCAAACTTTTGC	New	0.7687	0.812	0.0445	15	12.34361677	TACA	60.87	59.37
C22_02	C22	TGTGGAACAGACAGGGTTTGG	AAACCCTCTCACCACCTACAGC	New	0.6224	0.7194	0.0743	9	8.339220623	CAGA	60.41	61.94
C22_04	C22	TGTACGTCTGTGTGTGTGTACG	CACACACACACACACACATACG	New	0.8009	0.7066	0.0209	38	23.90066027	GTAT	60.54	60.29
C22_05	C22	CTGTGAGAGAGAGTGTGTAGGC	CACATGGACACAAATGGAAGGG	New	0.9486	0.8586	0.0199	14	12.50156114	CA	59.84	59.77
C23_01	C23	TGACCTTCTAGTTCCCATTGGC	AGATTTCTCTCTCTCCCTCCCC	New	0.5887	0.7389	0.0214	12	8.81758237	CAGA	60.03	60.09
C23_02	C23	GGGGGTGGTAGGGTTTGC	CATTCTCAAACTTTTGGCCACG	New	0.5717	0.5871	0.2484	12	10.01890706	GTAT	59.96	58.95
C23_03	C23	AGCCTTGTTTTACATTGACCAGC	ACACTATGCACAAACAAGCACG	New	0.6314	0.7681	0.0633	15	12.55847597	GTGC	59.99	59.97
C23_04	C23	ATGAAACGACTGATGTGCTTGG	ACGTCAGAACAGAAATTAGCCC	New	0.6023	0.7163	0.0767	19	15.62671894	GT	60.41	58.66
C24_01	C24	CCATCCCTTATCTCTCTGCTGC	GAATCACACATGTCCTTCCTCC	New	0.9714	0.9045	0.0052	22	18.68038616	GT	60.29	58.73
C24_02	C24	CTGCATTCAATCACTACGAGCC	AGTCACGCACAAAGACTACTGG	New	0.9417	0.8813	0.0425	24	19.38790039	GT	59.71	60.55
C24_04	C24	GTGTGTGTGTGTGTGTGTGC	AAGGGTAATGAAGCAGTCAGGG	New	0.9654	0.9645	0.0085	56	56	GT	60.45	60.03
C24_05	C24	TCCAGTCTCACAGTACTTTGTATCC	AGAGTGAGAGTATGAGAGGGGG	New	0.5701	0.6422	0.1632	10	7.835890788	TC	59.81	59.82
C25_02	C25	TTATTCAGGGAGGAACCTACGC	GTGTGTGTGTCTTTAGGCATGC	New	0.8213	0.7936	0.0536	10	9.244307035	TACA	59.57	60.35
C26_01	C26	GGTCTCTATGTTTTGGGTTGGG	GATAGAGGAAGCAAGGGAAGGG	New	1	0.7803	0.0501	14	11.33090111	CT	58.91	59.89
C26_03	C26	AGCCATATACATTACGGCCACG	AAGGTTGGAGGAAATTAGGGGC	New	0.5431	0.8174	0.0719	18	17.63953679	GCAC	60.61	60.29
C27_01	C27	TTTTTCTCATGCTCTCTCTCGC	TCTGGAGCTCCTCTATCCTTCG	New	0.5657	0.7579	0.0812	10	9.517835609	CACT	58.74	60.49
C28_01	C28	CTGCTTTGAGTCTGCCTCTGC	ACCTGGGTCTTACCTTCAAACC	New	0.6486	0.7617	0.0735	13	11.88579528	GA	58.92	58.42
C28_03	C28	ATCAGTGTTGCTTCCTAAGTGG	CCAAGAGTGTGCAAAGTGTGG	New	0.416	0.3723	0.1452	4	3.286033511	GT	58.34	59.84
C28_04	C28	AACCCACAAATGCTGATGCTCC	TGCCACAGTCAAGTAGAGTAGC	New	0.6338	0.7768	0.0644	17	15.64099817	GTAT	61.73	59.77
C28_05	C28	TTTTATTTGAATGGTGGCGTTCC	GGGATGCTCAAGGAAGGTAAGG	New	0.6723	0.7591	0.0625	13	11.40517385	GACA	58.44	60.42
C29_01	C29	ACTTAATAGTGTGTGCGTGTGC	CAGAGACAAAGACACTCCTTGC	New	0.5629	0.8336	0.0574	21	19.90029977	GT	59.52	59.19
C29_04	C29	AAGCCTTGTTCAACAGCAAAGG	TCTGTTTTGACTGGCTGACTGG	New	0.5116	0.72	0.109	14	11.10569851	AGCC	60.09	60.75
C30_03	C30	CTCACGTTACACTTCACTGTGC	TCTCTCTCTCTCTCTCTCTCGC	New	0.423	0.7378	0.161	14	13.99366016	AGGG	59.78	59.64
C30_04	C30	CCTCTGGATTAGTATGCCTCCG	GGAACTCCTTCCTCTTGAACCC	New	0.6528	0.721	0.0998	23	18.9105309	TC	59.77	60.29
C30_06	C30	GAGCTGGTAGTTTATTGCACCC	CATGCTGATCCAGGAAAGAGGG	New	0.8995	0.8299	0.0261	27	19.37465213	CA	59.32	60.75
C31_02	C31	TGTGATGTACTCTGGCAAAAACC	CTTCCCCTGTTGAAACACAGC	New	0.5872	0.7096	0.081	11	9.583033391	AGGC	59.43	60.27
C31_03	C31	AGTGACCCCAAACTTTTGAACG	GCCGAATAACCCTTTTGGAACC	New	0.8865	0.9082	0.0158	32	25.35756421	GT	59.57	60.09
C31_04	C31	AGTGGCCTAAGGGTTTTACTGG	GCACTCTGTAAACCTTGCATGC	New	0.7619	0.701	0.0204	10	9.969348997	CT	59.96	60.67
C32_02	C32	CAGTGTAGCGTAGTGGTTCTCC	ACCCACATATACACACACACCC	New	0.9113	0.8912	0.0265	29	20.80783452	GT	60.42	60.03
C33_02	C33	TCACTCTCAAAGTCTTCTCCGG	AGTTGTATCATTGCACACCTTGG	New	0.8183	0.8463	0.0209	12	10.4628986	GTCT	59.44	59.49
C34_01	C34	CAGAACAGGACACACACACG	AAGCACATTCCATATGTCAGCG	New	0.9732	0.9176	0.0119	26	23.11989448	CA	59.07	59.38
C36_02	C36	ACAAATGCAAAAAGAAAGAGAAGAGG	GTCTGTCTGTCTGTCTGTCTGC	New	0.8687	0.8279	0.0816	31	19.35609805	CAGA	59.02	60.61
C36_03	C36	GACAACGATGGACAATACACCC	ATTGTCACGTTCAACTCAATTGG	New	0.9571	0.9345	0.0163	41	31.05570402	CA	59.32	58.14
C37_01	C37	CACTGAGGAGATGTCGTGAACG	ACATGTTGCTTTGAAGTGCTCC	New	0.9591	0.8689	0.0177	15	12.4118766	CA	60.98	59.96
C37_02	C37	CAGTCTCTGTCTGTCTCTAAGGC	GGGTGTGTTGTACATCTGTTGC	New	0.9402	0.8541	0.0415	21	16.6136599	GCTC	59.87	60.03
C38_01	C38	TAGCAGTAGCAGCAGTAGTAGC	GACAAGGATCTGGACTGGAAGG	New	0.925	0.8488	0.06	15	13.97765731	TAG	59.38	60.09
C38_03	C38	CATACCCCCACGCATCTACC	GTGTGTGTGTGTGTGTGTGCATGTA	New	0.9821	0.8451	0.0493	20	14.14611152	TACA	59.97	60.45
C38_08	C38	TGGTCATACATTTGGCAGGAGG	CTGACTGTCAGGCATTGAGACC	New	0.9938	0.8916	0.0181	15	13.88289926	CACT	60.36	60.93
C39_05	C39	TTTCTTCTCAACCAATACCGCC	GATAGTCTGACACACACACACG	New	0.8469	0.8896	0.047	29	23.4857202	CACT	58.92	59.02
C40_01	C40	CCCTAAACATCAGCACCACAGG	GTGGGAGGCCACATCTGC	New	0.44	0.4991	0.0272	9	7.952752299	CCAC	59.17	60.44
C40_02	C40	CAGTGCTTCTTGGGAATTGAGC	CTGATCTTCTACTTACAGTGTCTGC	New	0.6659	0.7843	0.076	15	14.30225201	CAGA	60.09	58.97
C40_03	C40	GATGTCACAGTACAGACCCTGG	CACATACAGGCATTCCACAAGC	New	0.9452	0.8229	0.0459	14	12.45400736	CAGA	60.09	60.16
C40_04	C40	TAGGAAAACCTGCAAAATCGGC	AGAACCTTGATAGTGCTGCTGC	New	0.4831	0.7211	0.0915	17	16.42266539	TACA	59.77	60.94
C41_01	C41	GTATGGGTAGTATGGGGACTGC	TATACTTCCCTGGCCTCACTGC	New	0.8529	0.7421	0.0412	15	10.4344457	GT	59.7	61.55
C41_02	C41	CGTGCTGTCAATTTTACACACG	GCTGCACTCAACAAGGTAAACC	New	0.3489	0.4343	0.0519	14	11.22570373	CA	59.04	60.29
C42_01	C42	ATGGGATGGATGGCCTATTTCC	TAGGGATGAAGGGTGACTAGGG	New	0.6897	0.728	0.135	22	14.87018868	GCAC	59.96	60.09
C42_02	C42	CCCAGCTCTATGTTTGGCTTCG	ATCCGTTGTGAAGTAGACAGGG	New	0.8104	0.8827	0.0378	19	17.38615671	CTGT	59.77	59.77
Ogo1A	Unk	GATCTGGGCCTAAGGGAAAC	ACCAGCGGTTGGAGAACCC	Historical	0.4409	0.5002	0.0179	8	7.956641884	CT
SalD39	Unk	GGGGAGTCTGTGTTAAGTTGG	TGAATGGACGTTCCTCTGACACATT	Historical	0.5712	0.4736	0.0349	7	5.759799901	CA
Sco202	Unk	TTGGTTCCTTCCCCTTAGCGCATA	GCTGAAATAGCCGAATCCACTAATT	Historical	0.762	0.7611	0.0859	11	9.994491604	TCTA
Sfo1	Unk	ACCATAACCCCCCACCGC	GTCCCTCCGTGGCAGATTTTGGATG	Historical	0.6314	0.5673	0.0013	9	7.81287479	CA
SfoC88	Unk	TAGTCTCTGGTGGGGAATAATG	ATATCAGCCATAAGAGCTGGAG	Historical	0.4115	0.4553	0.1221	4	3.769438564	GAT
SL456	Unk	CTTCCCAGGAGTCTTCATAAATCT	TAAACCCCACTGCTTGTTGAGTGT	Historical	0.2738	0.3495	0.0626	8	6.802418996	CA
Smm17	Unk	AAGGATGGTGAGGACAATACA	ACCTTGAGAAATCTATATGTGGTCTA	Historical	0.4823	0.5407	0.05	15	10.62698844	CA
Smm21	Unk	GGCTGTTCACCACATAGAGTAAT	TTAAGATGGGATGCATATTCAGT	Historical	0.3627	0.3557	0.0887	5	3.917185405	TC
Sna08	Unk	AGAGCAGTCGATTGCAGTAGCTGTA	ACTGCCCTCACTGATGGTGAGCTAC	Historical	0.5369	0.6478	0.0476	15	12.58456451	TGTATGTC
Sna10	Unk	GCACCTCACCACTCACCTTTCTGTC	TTATACAGCAGGGCTGAGCACGCAC	Historical	0.773	0.7914	0.1138	24	18.44793686	TCTG
Sna12	Unk	ATTTTCCACATGCTGCGTCT	TGAAATAGCTTGGAGCAGTAGC	Historical	0.5853	0.8564	0.0251	16	14.55750124	GTCT
Ssa85	Unk	AGGTGGGTCCTCCAAGCTAC	ACCCGCTCCTCACTTAATC	Historical	0.6105	0.5722	0.0026	6	4.664257981	CA
Yp136	Unk	CAACCACCACTCTCCTGTCA	AATACCTCTCTGCTTTGTCATTGG	Historical	0.6724	0.6196	0.0731	7	5.873684248	CA
